# Supplementary material for: Protocol for mapping murine transcription factor interactomes and composite motifs combining affinity purification mass spectrometry and ChIP-seq
Source: STAR Protoc. 2025 Nov 4;6(4):104184. doi: 10.1016/j.xpro.2025.104184 (PMC12637047; doi:10.1016/j.xpro.2025.104184)
Supplement: Table S1. List of significant IRF4 interactors in murine CD4+ T cells differentiated under Th17-skewing conditions as reported after limma analysis, related to the section “expected outcomes” — The table provides the limma output. A detailed description can be also found in the respective documentation (https://bioconductor.org/packages/release/bioc/html/limma.html). [file mmc1.xlsx]

## Sheet: Legend
Supplementary Table 1. List of significant IRF4 interactors in murine CD4+ T cells differentiated under Th17-skewing conditions as reported after limma analysis. The table provides the limma output. A detailed description can be also found in the respective documentation (https://bioconductor.org/packages/release/bioc/html/limma.html). Related to the section "Expected outcoumes".
Column descriptions for spreadsheet "imma_results_sig"
Column	Title	Description
A	Protein	Protein name as extracted from the Uniprot Entry
B	logFC	This column represents the logarithm of the calculated fold change of protein abundances (LFQ value) between two groups.
C	AveExpr	AveExpr represents the average expression level of a protein across all samples.
D	t	The t column contains the t-statistic, which is a measure of the difference in protein expression between groups normalized by the variability in the data. Higher absolute values of the t-statistic indicate greater evidence of differential expression.
E	P.Value	P.Value (p-value) associated with the t-statistic.
F	adj.P.Val	This column lists the corrected p-values for multiple testing.
	B	B represents the log-odds of differential expression. It is related to the adjusted p-value and used in the context of the empirical Bayes moderation of the standard errors. Positive B values indicate evidence in favor of differential expression.

## Sheet: limma_results_sig
Protein	logFC	AveExpr	t	P.Value	adj.P.Val	B
DDI2	1.02412	16.3852	4.85347	8.76806e-05	0.000398566	0.933076
DOC11	1.33141	16.3835	7.2365	4.27287e-07	6.97318e-06	6.30438
MED12	2.9736	13.5413	4.03305	0.00062177	0.00203609	-1.01277
AMRA1	5.07455	13.9133	9.56499	4.74282e-09	1.92713e-07	10.8631
CHD7	1.75918	15.0435	5.44825	2.19044e-05	0.000136714	2.32538
UBR4	1.24943	14.1334	3.56341	0.00186432	0.00506412	-2.0953
RTF1	1.09365	16.6311	6.49177	2.09758e-06	2.30193e-05	4.69332
LAS1L	1.02461	15.9173	3.83925	0.000971611	0.00297155	-1.45631
ARI1A	2.45672	18.3599	14.1408	4.35365e-12	9.63123e-10	17.8813
EP300	2.12997	17.8579	12.7691	2.74765e-11	3.41911e-09	16.0442
BIN2	1.03532	17.8971	7.3973	3.06006e-07	5.48882e-06	6.64266
GCN1	1.1134	16.68	6.33342	2.96947e-06	3.07927e-05	4.34175
SET1A	1.34269	16.183	6.05334	5.5337e-06	4.79026e-05	3.71268
I2BP2	2.13103	17.2253	9.47871	5.88937e-09	2.29916e-07	10.6501
AKP13	1.19817	17.1886	7.14259	5.20107e-07	8.21851e-06	6.10521
ARI1B	2.71757	17.1821	12.5024	4.05625e-11	4.48666e-09	15.6549
ARID2	1.43584	16.2507	5.81794	9.40545e-06	7.12025e-05	3.17725
SC16A	1.47812	16.4768	7.84114	1.23982e-07	2.7007e-06	7.55828
MORC3	1.03559	17.1627	3.40032	0.00297149	0.00758492	-2.52382
TRIPC	1.28454	16.1184	7.42955	2.86308e-07	5.18218e-06	6.71008
BCL7C	1.71317	18.2254	6.08587	9.34737e-06	7.10329e-05	3.27807
UBE3A	1.11646	16.3278	5.63853	1.41504e-05	9.85083e-05	2.76542
DIAP1	1.50747	14.9416	4.44264	0.000231708	0.000897529	-0.0370199
IKZF3	2.72203	18.1611	12.573	5.21284e-11	5.46251e-09	15.4266
NCOA3	2.60278	17.4515	13.151	1.59048e-11	2.2619e-09	16.5898
HDAC1	1.20181	22.1804	10.3604	1.19106e-09	6.08051e-08	12.2587
ATN1	5.10783	13.8022	11.2069	2.96082e-10	2.03275e-08	13.6609
DPOD2	1.23687	16.376	4.74144	0.000114191	0.000486841	0.668848
SMCE1	2.04559	19.0421	11.8151	1.26504e-10	9.88905e-09	14.5226
SLK	1.30653	16.0567	5.33729	2.83077e-05	0.000164317	2.0674
SPT5H	1.00955	18.153	6.976	7.39263e-07	1.07547e-05	5.74904
KDM6A	4.84324	14.3504	10.9978	4.14555e-10	2.57931e-08	13.3223
IKKB	1.01279	16.6813	5.48585	2.00867e-05	0.000128181	2.41258
CSN6	1.02626	17.0919	5.30119	3.07784e-05	0.000176091	1.98327
CTBP1	1.27247	17.8935	5.80905	1.02413e-05	7.52416e-05	3.10206
BIRC6	2.06753	12.9684	4.6629	0.000137481	0.000570258	0.483417
HDAC3	3.43855	13.1631	3.83963	0.000994759	0.00301456	-1.47307
GRAP2	1.03445	17.2092	4.26602	0.000358096	0.00129631	-0.466077
JUNB	3.10557	17.8726	8.93748	7.24083e-08	1.83301e-06	8.27285
CDK1	1.05782	19.74	8.67904	2.41931e-08	7.76912e-07	9.214
NELFE	1.0144	16.4617	4.55534	0.000177359	0.000707657	0.229283
NFKB1	1.22204	17.4328	6.63064	1.55047e-06	1.81587e-05	4.99913
FLI1	2.99653	16.7746	10.801	6.85017e-10	3.78852e-08	12.8312
XRCC5	1.14188	16.4652	4.50847	0.0001982	0.000784524	0.118543
KIF4	1.47327	16.5339	6.65272	1.47808e-06	1.75678e-05	5.04752
DPOLA	1.08134	17.9495	5.87519	8.3506e-06	6.49455e-05	3.29899
DPOA2	1.17254	16.116	3.9395	0.000773031	0.00245863	-1.22876
UBP4	1.33095	15.7702	5.38049	2.56143e-05	0.000153147	2.16796
KDM5C	1.88562	16.0541	7.9815	9.36837e-08	2.1944e-06	7.84227
STAT1	1.04348	18.9008	7.09815	5.71047e-07	8.6133e-06	6.01056
MSH2	1.10448	17.2316	4.96204	6.91795e-05	0.000331895	1.17397
CBP	2.53566	15.4819	8.21416	5.92178e-08	1.6151e-06	8.30711
CDN1B	1.55596	16.3909	8.74586	2.13212e-08	6.95909e-07	9.34198
FOSL2	1.8849	17.9715	10.0029	2.3489e-09	1.08759e-07	11.5793
RFX1	1.59218	16.7639	8.51133	3.33065e-08	9.93038e-07	8.89018
RD23B	1.02868	17.6831	6.22054	3.81184e-06	3.63127e-05	4.08929
DCAF7	3.33966	15.2411	5.69149	1.8519e-05	0.000120985	2.56047
TCTP	1.1425	15.7001	3.22968	0.00408932	0.00990861	-2.85645
DNJA1	1.38018	18.9369	7.33098	3.88759e-07	6.50436e-06	6.41327
PSB7	1.14364	16.908	4.11951	0.000514238	0.00173534	-0.821312
USP9X	1.81194	17.462	11.7675	1.22754e-10	9.88905e-09	14.5455
BACH2	1.98327	19.5821	7.08057	1.73291e-06	1.99346e-05	5.03282
ETV6	3.45771	18.8917	23.8226	1.53225e-16	1.7772e-13	27.7276
G3BP2	1.20843	15.6004	4.81122	9.68582e-05	0.000425706	0.833466
SMRC1	2.28996	18.9165	15.9702	4.01644e-13	1.59935e-10	20.2286
RBBP6	1.38605	19.1614	7.04612	8.02424e-07	1.14116e-05	5.69702
TCF7	2.44143	17.5785	16.4588	2.24644e-13	1.11817e-10	20.7973
KPCT	4.45264	14.8499	7.08706	9.1446e-07	1.24068e-05	5.59379
CDK7	1.38683	15.842	4.09682	0.00053379	0.0017922	-0.862232
IKZF1	2.12811	19.2158	12.2982	6.11896e-11	5.80135e-09	15.2506
RUNX1	6.39966	17.6878	7.22637	3.60841e-06	3.61999e-05	4.43284
TF65	1.12715	16.8343	3.98883	0.000699902	0.00226586	-1.12629
MARK2	1.2207	16.3475	5.76257	1.0665e-05	7.778e-05	3.05049
PEBB	1.53397	19.3679	13.2512	1.38074e-11	2.11465e-09	16.7307
TLE3	2.23363	18.4891	14.9363	1.4465e-12	3.59999e-10	18.9683
CHD8	1.22946	17.0143	5.64062	1.40832e-05	9.83845e-05	2.77021
ZCH18	1.15234	17.3284	6.89313	8.81776e-07	1.21077e-05	5.5705
MALT1	1.08754	16.7802	4.75867	0.00010964	0.00047346	0.709509
HMHA1	1.11702	17.559	8.11958	7.12945e-08	1.83301e-06	8.11904
SMCA4	1.92289	19.5236	13.5296	9.36485e-12	1.69504e-09	17.1173
PRC2C	1.0944	16.8175	4.42661	0.000244068	0.000936558	-0.0856554
CBLB	1.57084	17.7325	7.71268	1.67928e-07	3.45335e-06	7.25623
ESYT2	1.40098	17.2228	7.34018	3.444e-07	6.01491e-06	6.52289
ARI5A	4.38472	15.5321	7.55912	5.42345e-07	8.43601e-06	6.17746
BRE1B	1.50565	20.4239	9.05973	1.37196e-08	4.79223e-07	9.80319
PARP3	1.16146	16.8886	7.49288	2.51341e-07	4.7659e-06	6.84209
ZCCHV	1.12563	17.0688	5.47549	2.05717e-05	0.000130335	2.38856
UBS3A	1.13853	17.2346	4.51346	0.000203192	0.000802689	0.101734
BRE1A	1.3888	19.7754	8.92115	1.62423e-08	5.48109e-07	9.62337
RHG01	1.08146	17.9266	6.22343	3.78743e-06	3.63066e-05	4.09578
MDC1	1.26855	14.4175	4.05194	0.000586416	0.00194269	-0.95829
PUR4	1.02818	17.77	7.45331	2.72636e-07	5.02609e-06	6.75967
SIN3A	1.05904	21.3571	7.98618	9.28157e-08	2.1944e-06	7.8517
NFAC2	1.8228	17.0219	10.7004	6.74625e-10	3.78852e-08	12.8319
SATB1	2.15185	21.5715	13.0733	2.37623e-11	3.15404e-09	16.2065
SAMH1	1.07379	20.9156	6.92314	8.65513e-07	1.21077e-05	5.59554
LCP2	1.50855	17.5598	6.73823	1.29692e-06	1.6191e-05	5.18745
RIPK1	1.12544	15.886	5.36104	2.67929e-05	0.000158764	2.12271
ARHG2	1.01025	18.4161	8.2183	5.87406e-08	1.6151e-06	8.31531
PML	1.17743	20.1907	6.2259	4.76199e-06	4.3096e-05	3.90036
RBBP4	1.03046	20.4537	6.34821	3.02526e-06	3.12088e-05	4.33059
NCOR1	4.67489	15.1476	8.54777	5.28221e-08	1.48125e-06	8.48134
NCOA2	5.19546	14.0531	11.0786	3.63796e-10	2.33651e-08	13.4537
REQU	1.62782	18.253	9.05085	1.27838e-08	4.54509e-07	9.86581
NAB2	3.37884	16.9189	12.3092	6.73101e-11	6.09156e-09	15.1626
PAPOA	1.1034	16.1012	3.83131	0.000990071	0.00300493	-1.47483
ZN638	1.04258	15.6293	3.51488	0.00208958	0.00556095	-2.20664
SMRD1	2.33078	15.9987	6.53819	2.05847e-06	2.2769e-05	4.72433
JAK3	1.03919	17.888	6.09932	4.99286e-06	4.47783e-05	3.81656
TIF1B	1.23815	21.3674	7.02709	8.77557e-07	1.21077e-05	5.61316
MINT	2.35532	14.4692	6.69373	1.35269e-06	1.66247e-05	5.13725
TIF1A	1.39729	15.6506	5.09556	4.96838e-05	0.000258278	1.50233
RUNX3	2.14119	16.8039	6.20574	5.8351e-06	4.9981e-05	3.71981
IRF4	5.31521	22.7698	26.9187	1.78523e-16	1.7772e-13	27.4385
WAPL	1.29682	17.8291	7.38397	3.14551e-07	5.54222e-06	6.61475
SBNO1	1.29967	16.495	6.89362	8.80853e-07	1.21077e-05	5.57156
SYMC	1.0949	17.289	3.98405	0.00074883	0.00239313	-1.17881
PDS5A	1.2686	18.4989	10.476	9.80362e-10	5.27541e-08	12.4551
CE170	1.02189	16.2057	5.48633	2.00645e-05	0.000128181	2.41369
LAR4B	3.00583	13.5485	3.76514	0.00118524	0.00348056	-1.64544
UBP7	1.13711	18.3522	8.50187	3.39159e-08	9.93038e-07	8.87181
CNDG2	2.31019	14.6845	3.85085	0.00100307	0.00303052	-1.47214
SMCA2	1.48736	16.2192	3.37264	0.00334615	0.0083486	-2.62204
NIPBL	1.27858	15.6448	4.57063	0.000171047	0.00068532	0.265415
SR140	1.0257	19.8485	7.80804	1.32503e-07	2.83671e-06	7.49091
PAXI1	2.26416	16.0938	6.60749	1.7735e-06	1.99346e-05	4.87522
INT1	1.5339	16.3613	8.82828	1.82587e-08	6.05883e-07	9.49901
SMHD1	1.12524	21.5197	9.46093	5.71427e-09	2.27542e-07	10.6746
UBXN7	1.09706	16.0747	3.44229	0.0024997	0.00648261	-2.37854
TXLNA	1.57706	16.1608	8.16562	6.51269e-08	1.70615e-06	8.21073
HERC4	1.57983	16.1878	6.70885	1.30927e-06	1.6191e-05	5.17028
KDM3A	3.2742	14.3329	5.5119	1.94672e-05	0.000125434	2.44909
SMRC2	2.07407	19.8537	15.3484	8.60341e-13	2.44706e-10	19.4803
ECM29	1.24009	15.9649	3.58666	0.00179486	0.00490873	-2.05344
KMT2D	1.40257	16.9296	6.97551	7.40029e-07	1.07547e-05	5.74799
CHD4	1.30844	19.6767	11.1165	3.42241e-10	2.27134e-08	13.5152
PHOCN	1.12585	20.1013	4.9745	9.44478e-05	0.000417879	0.9291
GMIP	2.38942	15.2958	4.36392	0.000330818	0.00121974	-0.352739
KDM3B	1.60316	15.6766	5.23928	3.5538e-05	0.000197092	1.83877
FNBP4	1.11804	15.5608	3.92206	0.000798341	0.00251901	-1.26286
CNOT1	1.20901	18.2769	8.09732	7.44907e-08	1.83301e-06	8.07459
KDM1A	1.22919	18.5714	5.65582	1.64894e-05	0.000111289	2.64399
2AAA	1.03603	18.633	3.87774	0.00109809	0.00324858	-1.52099
INT3	1.63618	14.8055	5.50849	1.90669e-05	0.000123254	2.46503
CTDP1	1.12378	16.1936	4.14175	0.000473679	0.00162544	-0.747042
PP6R1	1.04507	14.9986	3.24842	0.0038918	0.00950745	-2.81059
NACC1	1.37228	17.8497	5.11645	6.14596e-05	0.000302138	1.33862
GVIN1	1.41112	18.353	11.4426	2.03688e-10	1.49651e-08	14.037
DCAF5	2.22268	13.8886	5.30944	3.01952e-05	0.000173753	2.0025
PHF8	3.72082	15.1668	4.38065	0.000421594	0.00148829	-0.529034
UBR5	1.44143	16.8069	7.86713	1.1769e-07	2.60357e-06	7.61106
INT2	1.16852	16.9355	7.95773	9.82188e-08	2.25384e-06	7.79436
TAF1	2.47395	12.4972	3.74255	0.00122167	0.00357171	-1.68139
INT8	1.79723	16.764	12.2946	5.51896e-11	5.49413e-09	15.3468
KI20B	3.04013	13.4659	4.84023	9.04585e-05	0.000408379	0.90186
MED23	1.54176	16.9504	7.31028	3.66444e-07	6.28956e-06	6.46002
TRRAP	1.01612	17.7673	4.09045	0.000585817	0.00194269	-0.935216
NELFA	1.15136	16.6591	5.06201	5.37387e-05	0.000271558	1.42362
TBL1R	1.49276	18.7688	10.8915	4.92835e-10	2.97344e-08	13.1481
ZN592	1.67686	16.7046	7.66797	1.75823e-07	3.50063e-06	7.20423
CARF	1.26088	18.2763	10.1016	1.85206e-09	8.99378e-08	11.8132
ZC3HE	1.37204	16.5628	4.84838	9.06596e-05	0.000408379	0.90393
KC1A	1.03649	16.6357	4.26322	0.00035487	0.00128932	-0.460738
TF3C4	1.5797	15.668	6.84664	9.73833e-07	1.30128e-05	5.46995
KBTBB	1.26386	16.9735	6.79184	1.09515e-06	1.41588e-05	5.35107
CNDH2	2.16397	12.3292	3.2819	0.00360103	0.00893972	-2.73549
PB1	1.00828	16.5845	4.25458	0.000362231	0.00130634	-0.481113
GEPH	1.50804	16.5014	9.57191	4.68462e-09	1.92713e-07	10.8756
LRCH3	1.52312	16.8121	9.11384	1.07411e-08	3.88828e-07	10.0361
LARP4	1.52311	17.0034	6.14996	4.62295e-06	4.22215e-05	3.8999
GEMI5	1.20046	16.1728	4.44755	0.000229024	0.000888861	-0.0254215
HAT1	1.43387	18.4201	6.03439	8.05721e-06	6.31571e-05	3.38632
TT39B	1.15507	15.17	3.62079	0.00162869	0.00454162	-1.9632
ZN609	1.92963	16.4968	9.28294	7.88327e-09	2.96143e-07	10.3492
THOP1	1.32782	16.0287	6.64957	1.48819e-06	1.75678e-05	5.04062
DEFI6	1.21408	17.4503	7.98317	9.33736e-08	2.1944e-06	7.84563
RASL3	1.07761	19.4524	8.92201	1.53232e-08	5.26007e-07	9.67648
KNTC1	3.02943	15.168	3.81403	0.00140559	0.00400363	-1.73648
NELFB	1.14399	16.5093	6.80769	1.05855e-06	1.38657e-05	5.38548
WDR26	1.11549	16.9944	5.29893	3.09406e-05	0.000176512	1.97799
DIDO1	1.15299	16.4253	5.55355	1.71917e-05	0.000114909	2.56928
GBP5	1.16925	19.1602	7.7275	1.55856e-07	3.26642e-06	7.3264
RCOR1	2.02425	17.0292	13.2691	1.34643e-11	2.11465e-09	16.7558
SMC5	1.1729	16.4062	4.05557	0.00058948	0.00194959	-0.960042
OGT1	1.56881	20.0531	12.6501	3.26651e-11	3.82566e-09	15.8714
EP400	1.41782	15.5567	4.42471	0.000241787	0.000932941	-0.0793993
INT5	1.56169	15.8772	6.67375	1.41236e-06	1.71284e-05	5.09356
P66A	1.53562	18.1866	8.21578	6.23374e-08	1.65485e-06	8.26129
INT4	1.46279	17.0838	9.30586	7.56166e-09	2.89524e-07	10.3913
NEK9	2.58353	14.1075	4.84699	8.90294e-05	0.000403776	0.917797
INT10	1.37098	18.2975	5.12568	6.79676e-05	0.000326869	1.261
EDC3	2.55752	13.7582	3.82573	0.00101298	0.00304659	-1.49479
ACAP1	1.2595	17.6884	7.60265	2.008e-07	3.88149e-06	7.0696
CND1	1.15354	19.2009	9.59075	4.52998e-09	1.91897e-07	10.9095
MTA1	1.54718	17.3121	8.05935	8.02888e-08	1.94945e-06	7.99863
ABLM1	1.03787	17.6876	4.82183	9.64845e-05	0.000425001	0.841597
INT13	1.06583	17.7816	6.10171	4.96634e-06	4.4742e-05	3.82194
ERF3A	1.07861	16.1927	3.85712	0.000931318	0.00287481	-1.41463
MTSS1	1.25057	15.9049	5.60602	1.52431e-05	0.000104292	2.69047
CDC16	1.44442	15.5268	5.824	9.27703e-06	7.07685e-05	3.19112
MCMBP	1.5341	15.6512	6.40175	2.55485e-06	2.70569e-05	4.49383
I2BP1	1.8469	15.8781	6.74561	1.20956e-06	1.53391e-05	5.25046
HEXI1	1.23288	16.5864	5.5358	1.79069e-05	0.000118447	2.52823
RBM12	1.02225	18.2144	8.32862	4.73796e-08	1.36714e-06	8.53311
LRC8C	1.47694	16.492	8.52462	3.24687e-08	9.93038e-07	8.91599
WASH1	2.96686	14.0327	4.97757	6.66474e-05	0.000321295	1.21116
PARN	1.03317	15.3764	3.40831	0.00268234	0.00690884	-2.44981
CCAR2	1.35228	17.8022	9.63153	4.21297e-09	1.82348e-07	10.9828
P66B	1.72098	18.8131	13.7132	7.27458e-12	1.44837e-09	17.3684
TAF9	1.21553	16.4827	5.51338	1.88539e-05	0.000122674	2.47634
MEMO1	1.22352	16.0443	5.23413	3.59667e-05	0.000198365	1.82672
ZBTB1	1.59654	16.1119	3.77263	0.00129655	0.0037304	-1.70468
KDM4B	1.34686	18.1621	6.16091	5.02516e-06	4.48659e-05	3.83232
APC4	1.14424	16.2901	6.91456	8.42419e-07	1.18954e-05	5.61674
WRIP1	1.45251	16.469	9.64296	4.12837e-09	1.82348e-07	11.0033
IPO9	1.14558	15.9224	4.08915	0.000536775	0.00179919	-0.870818
RBM5	1.38589	17.2169	5.43387	2.39552e-05	0.000145856	2.24528
COG2	3.33468	13.7738	4.93068	7.47666e-05	0.000351086	1.09698
PP6R3	1.09019	17.1278	6.61206	1.61423e-06	1.86856e-05	4.95835
NELFD	1.23911	16.0113	4.46076	0.000221954	0.000868194	0.0057948
KIF2C	2.29988	13.9012	3.26922	0.00376781	0.00926136	-2.77425
XPO5	1.44127	17.1533	6.10214	5.12058e-06	4.55138e-05	3.79597
MTA3	1.30594	17.9647	6.10999	5.23995e-06	4.61625e-05	3.77902
MED1	1.31525	16.2175	5.40433	2.42412e-05	0.0001467	2.22338
CDK9	1.02422	18.8547	8.29194	5.08802e-08	1.44718e-06	8.46088
SMRD2	2.14577	19.2937	17.5029	6.81208e-14	4.52095e-11	21.9588
WDR6	3.40246	13.2591	4.40969	0.00025406	0.000967176	-0.125578
TRI33	3.99478	14.4444	7.09273	6.05633e-07	8.99862e-06	5.9573
BC11B	2.05923	17.9245	10.4967	1.02465e-09	5.36862e-08	12.4172
RING2	1.46562	16.9876	5.46873	2.21224e-05	0.000137643	2.32544
XPOT	1.2638	15.8309	4.37087	0.000274767	0.00103531	-0.206594
ZMYM2	1.47448	17.1756	7.50351	2.45917e-07	4.70789e-06	6.8642
RAVR1	1.45383	19.0163	10.2099	1.53823e-09	7.65655e-08	12.0006
CD2B2	1.02545	17.3313	5.96669	6.72178e-06	5.46523e-05	3.51627
CXXC1	1.35018	16.4582	5.79792	9.84221e-06	7.31188e-05	3.13146
PPIL4	1.14126	16.5082	6.31602	3.08568e-06	3.16679e-05	4.30293
TOM34	1.51057	14.0475	3.75267	0.00119275	0.0034923	-1.65787
T2EA	1.32102	16.2907	5.96647	6.72516e-06	5.46523e-05	3.51577
MCES	1.1253	19.3624	9.75817	3.36759e-09	1.52384e-07	11.2092
EXOC2	1.1157	15.5992	3.85758	0.000930303	0.00287481	-1.41355
RPAP3	2.65367	16.1672	3.84665	0.00143004	0.00406745	-1.72896
PPIL2	1.63371	16.7659	7.61052	1.97607e-07	3.8572e-06	7.08585
AKAP8	1.81315	17.3559	6.86869	1.15457e-06	1.48306e-05	5.32763
PRP17	1.27584	16.2596	4.87752	8.28548e-05	0.000382747	0.989743
XPO7	1.67191	17.5103	11.4218	2.10458e-10	1.49651e-08	14.0041
TFP11	2.42689	13.927	3.47336	0.00234692	0.00617268	-2.3143
XPO4	1.04491	16.3617	5.43895	2.23793e-05	0.000138807	2.3038
AN32B	1.02899	18.9589	5.82908	9.47135e-06	7.14298e-05	3.17549
GTF2I	1.17531	18.8909	6.85566	9.93826e-07	1.31914e-05	5.45484
STK4	1.00965	18.8323	5.09435	5.36343e-05	0.000271558	1.43956
TBX21	2.01955	14.7102	5.47446	2.06206e-05	0.000130335	2.38617
PNKP	1.18949	18.4642	10.0351	2.07714e-09	9.84664e-08	11.6974
PCM1	2.41119	14.8997	5.70659	1.21142e-05	8.64495e-05	2.92201
MTA2	1.41087	20.058	11.7412	1.27842e-10	9.88905e-09	14.5048
SAE1	1.19227	15.911	3.93439	0.000775318	0.00246197	-1.234
2006-09-01	1.05118	17.0601	5.78989	1.00232e-05	7.41865e-05	3.11308
TIM	2.57692	13.4835	5.36635	2.64657e-05	0.000157293	2.13507
NBN	2.79783	14.125	4.14969	0.000478895	0.00163828	-0.750752
NFKB2	1.16989	17.7997	6.95986	7.65025e-07	1.0958e-05	5.71434
NCOR2	5.01035	14.4782	8.25819	6.15856e-08	1.65485e-06	8.28157
GSK3B	2.02485	14.7177	5.71395	1.19129e-05	8.53185e-05	2.93891
CARM1	1.46523	17.8772	9.14036	1.02301e-08	3.77188e-07	10.0855
GBP2	1.60141	18.6151	5.59445	2.7972e-05	0.000162843	2.18004
SNF5	1.46851	19.3266	11.7347	1.29139e-10	9.88905e-09	14.4946
ADNP	1.0089	18.3112	5.42863	2.35614e-05	0.000144668	2.2569
EHMT2	1.81943	16.1018	5.94682	7.22356e-06	5.75284e-05	3.44797
BAG6	1.11981	17.6605	7.74207	1.51336e-07	3.20543e-06	7.35622
MBD3	1.24102	17.8685	4.83801	0.00011147	0.000479343	0.734032
MBD2	1.15202	18.7042	7.29206	3.80586e-07	6.42216e-06	6.42165
ACL6A	1.22492	18.6143	4.39609	0.000350833	0.00127932	-0.380767
SETX	1.0949	15.9276	4.99551	6.27982e-05	0.000306449	1.2674
UBA6	2.70804	12.9424	3.72811	0.00126409	0.00366346	-1.71489
ZEP3	3.72945	13.8258	3.63569	0.00189895	0.00513696	-2.06022
AHR	4.38344	14.0397	7.20102	4.78714e-07	7.62495e-06	6.19441
APC1	1.13519	15.2807	4.32546	0.00030607	0.0011348	-0.313831
MPRI	1.06707	15.1302	3.69143	0.00137859	0.00393798	-1.79993
AT2B4	1.15234	15.8414	3.92877	0.00078572	0.00249103	-1.24715
NSD3	2.24379	12.2333	3.66031	0.0014837	0.00420464	-1.87193
RORG	6.89337	15.7756	5.44016	7.38995e-05	0.000349486	1.3214
RIPR2	1.34819	15.2422	4.12831	0.000489057	0.00166732	-0.778678
