# Supplementary material for: Protocol for mapping murine transcription factor interactomes and composite motifs combining affinity purification mass spectrometry and ChIP-seq
Source: STAR Protoc. 2025 Nov 4;6(4):104184. doi: 10.1016/j.xpro.2025.104184 (PMC12637047; doi:10.1016/j.xpro.2025.104184)
Supplement: Table S2. List of significant IRF4 interactors in murine CD4+ T cells differentiated under Th17-skewing conditions as reported after limma analysis filtered for proteins that are classified as transcription factors according to the criteria by Lambert et al. (https://doi.org/10.1016/J.CELL.2018.01.0 [file mmc2.xlsx]

## Sheet: Legend
Supplementary Table 2. List of significant IRF4 interactors in murine CD4+ T cells differentiated under Th17-skewing conditions as reported after limma analysis filtered for proteins that are classified as transcription factors according to the criteria by Lambert et al. (https://doi.org/10.1016/J.CELL.2018.01.029). Related to the section "Expected outcomes" and source data for network displayed …

## Sheet: limma_results_sig_TF
Protein	logFC	AveExpr	t	P.Value	adj.P.Val	B
ARID2	1.43584	16.2507	5.81794	9.40545e-06	7.12025e-05	3.17725
IKZF3	2.72203	18.1611	12.573	5.21284e-11	5.46251e-09	15.4266
NCOA3	2.60278	17.4515	13.151	1.59048e-11	2.2619e-09	16.5898
JUNB	3.10557	17.8726	8.93748	7.24083e-08	1.83301e-06	8.27285
NFKB1	1.22204	17.4328	6.63064	1.55047e-06	1.81587e-05	4.99913
FLI1	2.99653	16.7746	10.801	6.85017e-10	3.78852e-08	12.8312
STAT1	1.04348	18.9008	7.09815	5.71047e-07	8.6133e-06	6.01056
FOSL2	1.8849	17.9715	10.0029	2.3489e-09	1.08759e-07	11.5793
RFX1	1.59218	16.7639	8.51133	3.33065e-08	9.93038e-07	8.89018
BACH2	1.98327	19.5821	7.08057	1.73291e-06	1.99346e-05	5.03282
ETV6	3.45771	18.8917	23.8226	1.53225e-16	1.7772e-13	27.7276
TCF7	2.44143	17.5785	16.4588	2.24644e-13	1.11817e-10	20.7973
IKZF1	2.12811	19.2158	12.2982	6.11896e-11	5.80135e-09	15.2506
RUNX1	6.39966	17.6878	7.22637	3.60841e-06	3.61999e-05	4.43284
SATB1	2.15185	21.5715	13.0733	2.37623e-11	3.15404e-09	16.2065
NCOA2	5.19546	14.0531	11.0786	3.63796e-10	2.33651e-08	13.4537
RUNX3	2.14119	16.8039	6.20574	5.8351e-06	4.9981e-05	3.71981
IRF4	5.31521	22.7698	26.9187	1.78523e-16	1.7772e-13	27.4385
CARF	1.26088	18.2763	10.1016	1.85206e-09	8.99378e-08	11.8132
ZBTB1	1.59654	16.1119	3.77263	0.00129655	0.0037304	-1.70468
CXXC1	1.35018	16.4582	5.79792	9.84221e-06	7.31188e-05	3.13146
AKAP8	1.81315	17.3559	6.86869	1.15457e-06	1.48306e-05	5.32763
GTF2I	1.17531	18.8909	6.85566	9.93826e-07	1.31914e-05	5.45484
TBX21	2.01955	14.7102	5.47446	2.06206e-05	0.000130335	2.38617
NFKB2	1.16989	17.7997	6.95986	7.65025e-07	1.0958e-05	5.71434
ADNP	1.0089	18.3112	5.42863	2.35614e-05	0.000144668	2.2569
MBD3	1.24102	17.8685	4.83801	0.00011147	0.000479343	0.734032
MBD2	1.15202	18.7042	7.29206	3.80586e-07	6.42216e-06	6.42165
AHR	4.38344	14.0397	7.20102	4.78714e-07	7.62495e-06	6.19441
